# Supplementary material for: Progenitor Cell Dynamics in Androgenetic Alopecia: Insights from Spatially Resolved Transcriptomics
Source: Int J Mol Sci. 2025 Jun 17;26(12):5792. doi: 10.3390/ijms26125792 (PMC12193697; doi:10.3390/ijms26125792)
Supplement: Supplementary file 1 [file ijms-26-05792-s001.zip]

Archive with 1 entries (1 files):
- ijms-3679400-supplementary.pdf
